# Supplementary material for: Evaluating methods for quantitative olfactory assessment: a comparative longitudinal analysis of Sniffin’ Sticks and alternative tools
Source: Chem Senses. 2026 May 6;51:bjag012. doi: 10.1093/chemse/bjag012 (PMC13214561; doi:10.1093/chemse/bjag012)
Supplement: bjag012_Supplementary_Data [file bjag012_supplementary_data.zip]

Archive with 4 entries (4 files):
- Appendix_A.docx
- Supplementary Figure Legends.docx
- Supplementary Table Legends.docx
- supplementary tables.docx
